# Supplementary material for: Development and evaluation of an interferon gamma assay for the diagnosis of tuberculosis in red deer experimentally infected with Mycobacterium bovis
Source: BMC Vet Res. 2017 Nov 16;13:341. doi: 10.1186/s12917-017-1262-6 (PMC5691593; doi:10.1186/s12917-017-1262-6)
Supplement: Supplementary file 1 — Individual antibody levels (in ELISA percentage, E%) to bovine purified protein derivative (bPPD) in red deer immediately before and until 60 days post-inoculation of M. bovis. Sera with E% values greater than 100 were considered positive. (XLS 25 kb) [file 12917_2017_1262_MOESM1_ESM.xls]

## Sheet: ELISA results
	0 days post-infection (dpi)		15 dpi		30 dpi		60 dpi
Animal	bPPD E%	Result	bPPD E%	Result	bPPD E%	Result	bPPD E%	Result
285	15.3112	Neg	31.3138	Neg	121.2	Pos	208.857	Pos
304	15.6404	Neg	41.2249	Neg	33.2894	Neg	47.0859	Neg
323	16.0685	Neg	25.0247	Neg	55.8117	Neg	82.8778	Neg
369	14.8831	Neg	34.7382	Neg	76.7863	Neg	165.475	Pos
391	15.2124	Neg	46.98	Neg	56.0751	Neg	72.4208	Neg
13	36.9114	Neg	41.1261	Neg	152.223	Pos	234.639	Pos
69	36.9114	Neg	31.1492	Neg	134.837	Pos	152.98	Pos
274	15.3112	Neg	56.5361	Neg	73.2302	Neg	181.297	Pos
302	19.34	Neg	31.28	Neg	39.9078	Neg	44.6493	Neg
397	16.0356	Neg	35.0016	Neg	48.3701	Neg	102.666	Neg
44	14.6855	Neg	27.165	Neg	86.3681	Neg	122.127	Pos
81	15.9368	Neg	27.8564	Neg	122.423	Pos	145.176	Pos
354	27.9223	Neg	35.4297	Neg	33.1906	Neg	102.56	Pos
94	25.4857	Neg	58.1495	Neg	48.2055	Neg	108.693	Pos
50	25.4857	Neg	58.1495	Neg	48.2055	Neg	108.693	Pos
Total Mean	20.404		37.3554		77.2798		126.536
SD	8.09086		10.3943		40.0603		57.7526
