# Supplementary material for: Development and evaluation of an interferon gamma assay for the diagnosis of tuberculosis in red deer experimentally infected with Mycobacterium bovis
Source: BMC Vet Res. 2017 Nov 16;13:341. doi: 10.1186/s12917-017-1262-6 (PMC5691593; doi:10.1186/s12917-017-1262-6)
Supplement: Supplementary file 2 — Individual optical densities at 450 nm reflecting IFNγ responses in plasma of M. bovis-infected red deer from heparinized blood stimulated with Pokeweed mitogen (PWM), negative control (phosphate-buffered saline, PBS), bovine and avian purified protein derivatives (PPD), p22, early secretory antigenic target-6 kDa and culture filtrate protein 10 (ESAT-6/CFP-10), Rv3615c and Rv3020c. (XLS 33 kb) [file 12917_2017_1262_MOESM2_ESM.xls]

## Sheet: IFNg results
	0 days post-infection (dpi)								15 dpi								30 dpi								60 dpi
Animal	bPPD	aPPD	PWM	PBS	P22	ESAT6	Rv3615	Rv 3020	bPPD	aPPD	PWM	PBS	P22	ESAT6	Rv3615	Rv 3020	bPPD	aPPD	PWM	PBS	P22	ESAT6	Rv3615	Rv 3020	bPPD	aPPD	PWM	PBS	P22	ESAT6	Rv3615	Rv 3020
285	0.11	0.16	0.54	0.15	0.13	0.18	0.18	0.17	0.44	0.23	0.76	0.2	0.47	0.19	0.64	0.38	0.34	0.26	0.37	0.31	0.32	0.27	0.28	0.34	0.7	0.33	0.71	0.21	0.63	0.47	0.31	0.39
304	0.21	0.2	0.567	0.19	0.23	0.24	0.25	0.21	1.12	0.48	1.15	0.31	0.95	1.1	0.72	0.92	0.81	0.4	0.99	0.15	0.83	0.85	0.18	0.22	1.01	0.48	0.97	0.11	0.99	0.72	0.14	0.53
323	0.16	0.18	0.59	0.18	0.16	0.2	0.22	0.21	0.26	0.16	0.68	0.16	0.26	0.68	0.17	0.24	0.75	0.28	0.95	0.15	0.55	0.17	0.17	0.78	0.17	0.16	0.54	0.16	0.17	0.16	0.13	0.17
369	0.16	0.19	0.624	0.18	0.18	0.2	0.19	0.22	0.94	0.43	0.93	0.2	0.73	0.58	0.79	0.21	1.09	0.61	1.16	0.24	1.18	1.13	0.69	0.5	0.98	0.54	1.12	0.34	1.15	1.02	0.8	1.05
391	0.2	0.2	0.567	0.19	0.23	0.24	0.25	0.21	0.51	0.16	0.63	0.17	0.36	0.33	0.14	0.35	0.52	0.35	1.05	0.28	0.48	0.61	0.3	0.35	0.72	0.34	0.69	0.23	0.64	0.49	0.27	0.38
13	0.19	0.18	0.532	0.19	0.21	0.19	0.17	0.2	0.54	0.37	1.01	0.36	0.62	1.09	0.33	0.61	0.24	0.2	0.56	0.18	0.2	0.17	0.17	0.54	0.19	0.21	0.27	0.24	0.17	0.22	0.24	0.24
69	0.16	0.16	0.49	0.17	0.16	0.16	0.14	0.18	0.2	0.13	0.56	0.12	0.14	0.12	0.13	0.54	0.53	0.3	0.6	0.31	0.44	0.75	0.19	0.42	0.69	0.31	0.7	0.23	0.62	0.48	0.28	0.4
274	0.16	0.14	0.78	0.15	0.16	0.16	0.16	0.17	0.59	0.24	0.52	0.15	0.34	0.38	0.31	0.29	0.95	0.33	0.79	0.2	0.69	0.45	0.24	0.28	1.02	0.46	0.88	0.29	0.93	0.72	0.27	0.43
302	0.15	0.16	0.531	0.14	0.11	0.16	0.16	0.17	0.6	0.2	0.8	0.24	0.26	0.36	0.25	0.24	1.02	0.55	1.13	0.18	1	0.99	0.7	0.3	1.03	0.42	0.97	0.25	0.9	0.77	0.52	0.5
397	0.22	0.17	0.732	0.19	0.18	0.18	0.18	0.24	1.05	0.41	1.15	0.22	1.02	0.28	0.2	0.49	1.02	0.49	1.06	0.19	0.72	0.93	0.2	0.49	1.06	0.35	0.76	0.19	0.78	0.63	0.23	0.35
44	0.16	0.17	0.487	0.17	0.16	0.14	0.17	0.17	0.73	0.33	0.97	0.21	0.57	0.81	0.21	0.23	0.79	0.28	0.51	0.23	0.45	0.58	0.24	0.3	0.24	0.13	0.31	0.13	0.18	0.17	0.13	0.17
81	0.17	0.17	0.29	0.15	0.15	0.16	0.17	0.16	0.7	0.16	1.08	0.15	0.46	0.46	0.46	0.46	1.06	0.2	1.03	0.17	0.74	0.52	0.97	0.76	0.41	0.29	0.46	0.29	0.36	0.36	0.35	0.32
354	0.27	0.23	0.542	0.27	0.27	0.27	0.28	0.28	0.39	0.25	0.42	0.22	0.32	0.52	0.23	0.32	0.92	0.35	0.64	0.14	0.63	0.6	0.14	0.26	0.88	0.37	0.75	0.16	0.73	0.4	0.18	0.32
94	0.2	0.19	0.388	0.2	0.19	0.19	0.19	0.2	0.6	0.21	0.84	0.19	0.81	0.49	0.41	0.25	0.74	0.46	0.77	0.44	0.49	0.5	0.48	0.55	0.88	0.37	0.75	0.16	0.73	0.4	0.18	0.32
50	0.16	0.15	0.39	0.15	0.14	0.16	0.15	0.14	0.36	0.21	0.51	0.2	0.21	0.35	0.38	0.22	1.09	0.67	1.13	0.14	1.04	1.03	0.16	0.26	0.57	0.24	0.67	0.22	0.51	0.2	0.1	0.28
Total mean	0.178667	0.176667	0.536667	0.178	0.177333	0.188667	0.190667	0.195333	0.602	0.264667	0.800667	0.206667	0.501333	0.516	0.358	0.383333	0.823571	0.390714	0.883571	0.214286	0.674286	0.662857	0.345	0.429286	0.703333	0.333333	0.703333	0.214	0.632667	0.480667	0.275333	0.39
SD	0.0375817	0.0228869	0.125035	0.0318927	0.0426726	0.036619	0.0409646	0.0354293	0.271246	0.111283	0.242648	0.061837	0.273884	0.294662	0.211059	0.195326	0.253122	0.146417	0.231968	0.0830861	0.269721	0.299446	0.261321	0.182102	0.32006	0.116046	0.236693	0.0638972	0.306884	0.251466	0.180233	0.209898
